# Supplementary material for: Comparison of the White-Nose Syndrome Agent Pseudogymnoascus destructans to Cave-Dwelling Relatives Suggests Reduced Saprotrophic Enzyme Activity
Source: PLoS One. 2014 Jan 22;9(1):e86437. doi: 10.1371/journal.pone.0086437 (PMC3899275; doi:10.1371/journal.pone.0086437)
Supplement: Table S2 — Primers used for sequencing Pseudogymnoascus isolates. (XLSX) [file pone.0086437.s002.xlsx]

## Sheet: Sheet1
Primer Name	Sequence	Target Gene	Citation
ITS5	5' GGA AGT AAA AGT CGT AAC AAG G 3'	18S/ITS1/5.8S/ITS2/28S	White TJ, Bruns T, Lee S, Taylor JW, editors (1990) Amplification and direct sequencing of fungal ribosomal RNA genes for phylogenetics. New York: Academic Press, Inc.
ITS4	5' TCC TCC GCT TAT TGA TAT GC 3'	18S/ITS1/5.8S/ITS2/28S	White TJ, Bruns T, Lee S, Taylor JW, editors (1990) Amplification and direct sequencing of fungal ribosomal RNA genes for phylogenetics. New York: Academic Press, Inc.
983F	5' GCY CCY GGH CAY CGT GAY TTY AT 3'	TEF1	Rehner SA, Buckley E (2005) A Beauveria phylogeny inferred from nuclear ITS and EF1-α sequences: evidence for cryptic diversification and links to Cordyceps teleomorphs. Mycologia 97: 84-98.
2218R	5' AT GAC ACC RAC RGC RAC RGT YTG 3'	TEF1	Rehner SA, Buckley E (2005) A Beauveria phylogeny inferred from nuclear ITS and EF1-α sequences: evidence for cryptic diversification and links to Cordyceps teleomorphs. Mycologia 97: 84-98.
Mcm7-709for	5' ACI MGI GTI TCV GAY GTH AAR CC 3'	MCM7	Schmitt I, Crespo A, Divakar PK, Fankhauser JD, Herman-Sackett E, et al. (2009) New primers for promising single-copy genes in fungal phylogenetics and systematics. Persoonia 23: 35-40
Mcm7-1348	5' GAY TTD GCI ACI CCI GGR TCW CCC AT 3'	MCM7	Schmitt I, Crespo A, Divakar PK, Fankhauser JD, Herman-Sackett E, et al. (2009) New primers for promising single-copy genes in fungal phylogenetics and systematics. Persoonia 23: 35-40
